# Supplementary material for: Thermochemical Measurements of Alkali Cation Association to Hexatantalate
Source: Molecules. 2018 Sep 24;23(10):2441. doi: 10.3390/molecules23102441 (PMC6222682; doi:10.3390/molecules23102441)
Supplement: Supplementary file 1 [file molecules-23-02441-s001.zip]

Archive with 1 entries (1 files):
- molecules-360639-SI.pdf
